# Supplementary material for: Boosting the Initial Coulomb Efficiency of Sisal Fiber-Derived Carbon Anode for Sodium Ion Batteries by Microstructure Controlling
Source: Nanomaterials (Basel). 2023 Feb 26;13(5):881. doi: 10.3390/nano13050881 (PMC10005348; doi:10.3390/nano13050881)
Supplement: Supplementary file 1 [file nanomaterials-13-00881-s001.zip]

Archive with 1 entries (1 files):
- nanomaterials-2232104-supplementary.pdf
